# Supplementary material for: Personalized Nutrition Biomarkers and Dietary Strategies for Atherosclerosis Risk Management: A Systematic Review
Source: Nutrients. 2025 Aug 28;17(17):2804. doi: 10.3390/nu17172804 (PMC12429899; doi:10.3390/nu17172804)
Supplement: Supplementary file 1 [file nutrients-17-02804-s001.zip]

Archive with 1 entries (1 files):
- nutrients-3823544-supplementary.pdf
